# Supplementary material for: Diagnostic Accuracy of [68Ga]Ga Labeled Fibroblast-Activation Protein Inhibitors in Detecting Head and Neck Cancer Lesions Using Positron Emission Tomography: A Systematic Review and a Meta-Analysis
Source: Pharmaceuticals (Basel). 2023 Nov 30;16(12):1664. doi: 10.3390/ph16121664 (PMC10748043; doi:10.3390/ph16121664)
Supplement: Supplementary file 1 [file pharmaceuticals-16-01664-s001.zip]

Archive with 1 entries (1 files):
- pharmaceuticals-2731574-supplementary.pdf
